# Supplementary material for: Expression of the AHPND Toxins PirAvp and PirBvp Is Regulated by Components of the Vibrio parahaemolyticus Quorum Sensing (QS) System
Source: Int J Mol Sci. 2022 Mar 7;23(5):2889. doi: 10.3390/ijms23052889 (PMC8911003; doi:10.3390/ijms23052889)
Supplement: Supplementary file 1 [file ijms-23-02889-s001.zip]

Archive with 1 entries (1 files):
- ijms-1594421-supplementary.pdf
